# Supplementary material for: ON-1 and BA-IX Are the Dominant Sub-Genotypes of Human Orthopneumovirus A&B in Riyadh, Saudi Arabia
Source: Genes (Basel). 2022 Dec 5;13(12):2288. doi: 10.3390/genes13122288 (PMC9778264; doi:10.3390/genes13122288)
Supplement: Supplementary file 1 [file genes-13-02288-s001.zip]

Archive with 1 entries (1 files):
- genes-1995496-supplementary.pdf
